# Supplementary material for: Intermittent hypoxia causes histological kidney damage and increases growth factor expression in a mouse model of obstructive sleep apnea
Source: PLoS One. 2018 Feb 1;13(2):e0192084. doi: 10.1371/journal.pone.0192084 (PMC5794148; doi:10.1371/journal.pone.0192084)
Supplement: S1 Table — (XLSX) [file pone.0192084.s001.xlsx]

## Sheet: Clinical signs
Clinical Health Scoring System
Clinical Sign	Clinical Health Score
	0 - Normal	1 - Mildly Abnormal	2 - Moderately Abnormal	3 - Severely Abnormal
Body Weight (Loss)	No loss	<5%	5-19%	≥20%
Attitude/Activity	Bright and alert; interested in the environment; interacts with cagemates; looks at observer; when nudged, moves away or sniffs observer	Less interested in the environment; interacts less with cagemates; disregards observer; when nudged, reluctantly moves away or hyperactive	Isolated from cagemates; sits in corner of cage; does not readily move when cage disturbed (only moves when touched); when nudged, pauses before moving away slowly	Immobile or hyperreactive, even when nudged; cannot right itself
Appearance	Shiny, well kept coat; long twitching whiskers; bright & clear eye; erect ears; pink mucous membranes	Unkempt, dull or soiled coat; whiskers clumped	Some piloerection (fur standing up); unkempt fur	Hunched, generalized piloerection, soiled dull fur, dry or dull eyes & nose; pale extremities
Breathing	Normal regular	Rapid or increased effort (chest expansion); sneezing; respiratory sounds, nasal discharge		Gasping; cyanosis
Posture/Gait	Moves easily about cage; normal posture	Moderate or occassional hunching	Persistent hunching; moves with some difficulty; circling	Severe hunching, immobile; paralysis; unable to access food/water
Hydration	Normal	Slight sunken eyes	Sunken eyes or skin tent that resolve with fluid rescucitation (Subcutaneous)	Skin tent (>2 seconds); obviously sunken eyes; decreased urine ouput
* A score of 1 or 2 in any category results in increased monitoring, including: daily weighing, supportive care (e.g. supplemental heat, SQ fluids, gel food or food treats/moistened pellets on cage floor)
** A score of 3 in any category or a cumulative score of >5 after appropriate supportive care requires immediate euthanasia

## Sheet: General Record
Study Name- lab		Laher's lab		Treatment Date:	2016-03-21			Endpoint Criteria and Responses:
Protocol Number:		A15-0288		Name of agent	Alpha lipoic acid
Primary Contact:		Badran		dose- mg (volume)	100 mg/kg
Ph 24h:		6043606166		route-	oral (in diet)
Email:		badran@interchange.ubc.ca
Date	Animal ID	Weight (g)/Score	Attitude/Activity	Appearance	Posture/gait	Breathing	Hydration	Total Score	Additional notes/supportive care given	Initials
Experimental endpoint date:							*See attached Clinical Scoring Description and Pain scoring description
Euthanized at humane endpoint: Y			or N	Found Dead:	Y or N
Initials:
